# Supplementary material for: Deletion of UCP1 in Tg2576 Mice Increases Body Temperature and Exacerbates Alzheimer’s Disease-Related Pathologies
Source: Int J Mol Sci. 2023 Feb 1;24(3):2741. doi: 10.3390/ijms24032741 (PMC9917061; doi:10.3390/ijms24032741)
Supplement: Supplementary file 1 [file ijms-24-02741-s001.zip]

Archive with 1 entries (1 files):
- ijms-2145728-supplementary.pdf
